# Supplementary material for: Molecular Mechanism of Cold Tolerance of Centipedegrass Based on the Transcriptome
Source: Int J Mol Sci. 2023 Jan 9;24(2):1265. doi: 10.3390/ijms24021265 (PMC9860682; doi:10.3390/ijms24021265)
Supplement: Supplementary file 1 [file ijms-24-01265-s001.zip]

Archive with 11 entries (11 files):
- Figure S1.tif
- Figure S2.tif
- Figure S3.tif
- Figure S4.tif
- Figure S5.tif
- Figure S6.tif
- Supplementary Materials.pdf
- Table S1.docx
- Table S2.docx
- Table S3.docx
- Table S4.docx
